# Supplementary material for: Modelling Size Structured Food Webs Using a Modified Niche Model with Two Predator Traits
Source: PLoS One. 2014 Aug 13;9(8):e99355. doi: 10.1371/journal.pone.0099355 (PMC4137999; doi:10.1371/journal.pone.0099355)
Supplement: Script S1 — R script containing the code for the models used in the paper. The script contains a function niche.model which generates a food web using the original niche model and calculates species body masses from the niche values, a function niche.replicated which produces a list of n webs based on the original niche model, a function two.traits.model which generates a food web using the two traits allometric model and a function two.traits.replicated which produces a list of n webs based on the two traits allometric model. (R) [file pone.0099355.s001.r]

### Klecka, Jan: Modelling size structured food webs using a modified niche model with two predator traits
### PLOS-ONE
### Script S1
### R script containing the code for the models used in the paper
########################################################################

### 1 the original niche model ###
### Generates a food web using the original niche model and calculates species body masses from the niche values
###################################################################################

niche.model<-function(S,C,mass.range){ # S = the number of species, C = target connectance, mass.range = the range of body masses in the food web (w_max/w_min)
	
	C.web=2 # C.web = actual connectance, set C.web to a nonsensical value to initiate the while loop
	
	while((C.web>1.03*C)|(C.web<0.97*C)){ # C.web should be +- 3% of the target value of C
		
		con<-rep(0,times=S) # vector containing 0 for disconnected species
		
		while(length(con[con==0])>0){ # while some elements of con are zero, generate a new web until there are no disconnected species
			
			beta<-(1-2*C)/(2*C)
			species.niche<-sort(runif(n=S,min=0,max=1)) # generate niche values
			
			body.masses<-10^(mass.range*species.niche) # calculate body masses from niche values
						
			species.ri<-c(1-(1-runif(S))^(1/beta))*species.niche
			species.ri[1]<-0 #the smallest species is always a primary producer, it has zero niche width
			
			for (n in 1:S){
				while (species.ri[n]/2>species.niche[n]) {species.ri[n]<-(1-(1-runif(1))^(1/beta))} # species r_i has to satisfy this condition
			}
			
			species.centre<-sapply(1:S,function (x) runif(1,min=species.ri[x]/2,max=species.niche[x])) # the centre of the feeding niche
			
			web<-matrix(0,nrow=S,ncol=S) # initiate the food web matrix
      
			for (j in 1:S){
				for (i in 1:S){
					if ((species.niche[i]<(species.centre[j]+species.ri[j]/2)) & (species.niche[i]>(species.centre[j]-species.ri[j]/2))) {web[i,j]<-1}
          # fill in the food web matrix
				}
			}
			
			web.zero.diagonal<-web*(matrix(1,nrow=S,ncol=S)-diag(S)) # set all values on the diagonal to zero, so that purely cannibalistic species are counted as disconnected
			con<-colSums(web.zero.diagonal)+rowSums(web.zero.diagonal) # disconnected species have a value of con=0
		}
		C.web=sum(web)/S^2
	}
	
	return(list("model"=c("original niche model"),"body.masses"=body.masses,"web"=web,"S"=S,"C"=C,"mass.range"=mass.range))
}


#The following function produces a list of n webs based on the original niche model

niche.replicated<-function(S,C,mass.range,n){
	result.list<-lapply(1:n,function(n){
		
		niche.model(S,C,mass.range)
	
		})
	return(result.list)
}


### 2 the two traits allometric model ###
### Generates a food web using the two traits allometric model
###################################################################################

two.traits.model<-function(S,C,logmean,logsd,intercept,slope,trait.sd){ # S = the number of species, C = target connectance, logmean = log(mean body mass), 
                                                                        # logsd = sd of the lognormal distribution of body masses, intercept and slope = parameters of the prey-predator body mass allometry (log scale), 
                                                                        # trait.sd = variation around the allometry caused by the foraging trait
                                                                        
	
	library(truncnorm)   # library truncnorm is needed to generate random numbers from truncated normal distribution

	C.web=2
	
	while((C.web>1.03*C)|(C.web<0.97*C)){
		
		con<-rep(0,times=S)
		
		while(length(con[con==0])>0){
			
			body.masses<-sort(rlnorm(S+1,logmean,logsd)) # this generates body masses of ndividual species from a logrmal distbution
			
			beta<-(1-2*C)/(2*C) 
      species.niche<-(log(body.masses)-log(min(body.masses)))/(log(max(body.masses))-log(min(body.masses)))
			species.niche<-species.niche[-1]
			body.masses<-body.masses[-1]
			
			species.ri<-c(1-(1-runif(S))^(1/beta))*species.niche
			species.ri[1]<-0 
			
			for (n in 1:S){
				while (species.ri[n]/2>species.niche[n]) {species.ri[n]<-(1-(1-runif(1))^(1/beta))}
			}
			
			log.opt.prey.mass<-intercept+slope*log(body.masses) # optimal prey masses for individual predators
			
			species.centre<-sapply(1:S,function (x) (log.opt.prey.mass[x]-log(min(body.masses)))/(log(max(body.masses))-log(min(body.masses)))) #this is based on body mass only with no effect of the foraging trait
			
      if (trait.sd>0){ # foraging trait modifies the species centre based only on body mass
			  for (k in 1:S){
				  species.centre[k]<-species.centre[k]+rtruncnorm(n=1,a=-1*(species.centre[k]-species.ri[k]/2),b=(species.niche[k]-species.centre[k]),mean=0,sd=trait.sd) #modified by the modifying predator trait
			  }
      }
      
			web<-matrix(0,nrow=S,ncol=S)
			for (j in 1:S){
				for (i in 1:S){
					if ((species.niche[i]<(species.centre[j]+species.ri[j]/2)) & (species.niche[i]>(species.centre[j]-species.ri[j]/2))) {web[i,j]<-1}
				}
			}
			
			web.zero.diagonal<-web*(matrix(1,nrow=S,ncol=S)-diag(S))
			con<-colSums(web.zero.diagonal)+rowSums(web.zero.diagonal)
		}
		C.web=sum(web)/S^2
	}
	
	return(list("model"=c("two traits allometric model"),"body.masses"=body.masses,"web"=web,"S"=S,"C"=C,"logmean"=logmean,"logsd"=logsd,"intercept"=intercept,"slope"=slope,"trait.sd"=trait.sd))
}


#The following function produces a list of n webs based on the two traits allometric model

two.traits.replicated<-function(S,C,logmean,logsd,intercept,slope,trait.sd,n){
	result.list<-lapply(1:n,function(n){
		
		two.traits.model(S,C,logmean,logsd,intercept,slope,trait.sd)
	
	})
	return(result.list)
}
